# Supplementary material for: Pharmacological vs. Non-Pharmacological Treatment in the Management of Relative Energy Deficiency in Sport (REDs): A Systematic Review and Meta-Analysis
Source: Sports (Basel). 2025 Dec 15;13(12):453. doi: 10.3390/sports13120453 (PMC12737033; doi:10.3390/sports13120453)
Supplement: Supplementary file 1 [file sports-13-00453-s001.zip]

Archive with 1 entries (1 files):
- sports-3994941-supplementary.pdf
